# Supplementary material for: Healthcare Costs and Resource Utilisation of Italian Metastatic Non-Small Cell Lung Cancer Patients
Source: Cancers (Basel). 2024 Jan 30;16(3):592. doi: 10.3390/cancers16030592 (PMC10854909; doi:10.3390/cancers16030592)
Supplement: Supplementary file 1 [file cancers-16-00592-s001.zip]

Archive with 1 entries (1 files):
- cancers-2788209-supplementary.pdf
